# Supplementary material for: Changes in Bone Parameters and Serum Zinc Levels Following Oral Zinc Supplementation in Duchenne Muscular Dystrophy: A Quasi-Experimental Study
Source: Int J Environ Res Public Health. 2026 Jun 18;23(6):812. doi: 10.3390/ijerph23060812 (PMC13299711; doi:10.3390/ijerph23060812)
Supplement: Supplementary file 1 [file ijerph-23-00812-s001.zip]

Archive with 1 entries (1 files):
- ijerph-4328531-supplementary.pdf
